# Supplementary material for: Prospective Evaluation of Quality of Life and Functional Outcomes after Carbon Ion Radiotherapy for Inoperable Bone and Soft Tissue Sarcomas
Source: Cancers (Basel). 2021 May 25;13(11):2591. doi: 10.3390/cancers13112591 (PMC8199366; doi:10.3390/cancers13112591)
Supplement: Supplementary file 1 [file cancers-13-02591-s001.zip]

Archive with 1 entries (1 files):
- cancers-1185659-supplementary.pdf
